# Supplementary material for: Volcano generated tsunami recorded in the near source
Source: Nat Commun. 2024 Feb 27;15:1802. doi: 10.1038/s41467-024-45937-1 (PMC10899579; doi:10.1038/s41467-024-45937-1)
Supplement: Supplementary file 4 — Supplementary Data 1 [file 41467_2024_45937_MOESM4_ESM.zip]

Archive with 13 entries (10 files):
- Supplentary_Data/
- Supplentary_Data/.DS_Store
- __MACOSX/
- __MACOSX/Supplentary_Data/
- __MACOSX/Supplentary_Data/._.DS_Store
- Supplentary_Data/PDC_20190703.mat
- __MACOSX/Supplentary_Data/._PDC_20190703.mat
- Supplentary_Data/PLB_20190828.mat
- __MACOSX/Supplentary_Data/._PLB_20190828.mat
- Supplentary_Data/PLB_20210519.mat
- __MACOSX/Supplentary_Data/._PLB_20210519.mat
- Supplentary_Data/PLB_20190703.mat
- __MACOSX/Supplentary_Data/._PLB_20190703.mat
